# Supplementary material for: Altered TGFB1 regulated pathways promote accelerated tendon healing in the superhealer MRL/MpJ mouse
Source: Sci Rep. 2022 Feb 22;12:3026. doi: 10.1038/s41598-022-07124-4 (PMC8863792; doi:10.1038/s41598-022-07124-4)
Supplement: Supplementary file 1 — Supplementary Information. [file 41598_2022_7124_MOESM1_ESM.xlsx]

## Sheet: Table S1 - C57 Upstream
	Upstreatm Regulator		Activation z-score	p-value	Downstream Target Genes
	CHUK	Activated	2.313	4.01e-06	AEBP1, CCL11, COL18A1, CTSB, GBP4, GRN, HLA-A, IFI16, ITGB3, KLF5, MMP2, MXD1, OGN, SERPINB2, TGFA, TNFAIP2
	STAT1		2.75	8.47e-07	ALPK1, C1S, CAND2, CFB, CIITA, CYP2E1, FGF7, FGL2, GBP4, HAPLN3, IFI16, IL33, KCTD12, Klrk1, NOX4, Oasl2, PIM1, SAMHD1, SERPINA3, SLC8A1, SOAT1, SP110, SPRR1A
	Tgf beta		2.244	2.94e-07	BGLAP, CCL11, CIITA, COL4A1, COL4A2, CSF1R, DAB2, ENG, FST, ITGB3, MMP11, MMP14, MMP2, MXD1, NOX4, PFKFB4, POSTN, RORA, SMTN, TGFA, TNFRSF11A
	TP53		2.756	3.91e-08	ABCB4, ACE, AK1, ALDH1B1, ANGPT1, BGLAP, C1QC, CALCRL, CERS6, CHD3, COL14A1, COL18A1, COL4A1, COL4A2, Crip2, CSF1R, CTSB, CTSH, CYP24A1, CYSLTR1, DSTN, EGFR, ENG, EZR, FABP3, FGF7, FOXO3, FYN, GATM, GPR4, GSTP1, HYAL1, IFI16, INMT, LAMC1, LRRC17, LSP1, MAP3K8, MFAP2, MMP2, NID2, NLRC4, NOX4, NRP1, P2RX4, PDE2A, PFKFB4, PIK3CD, PIM1, POSTN, PRDM1, PRKCB, PTP4A3, PTPRO, SERPINA3, SERPINB2, SERPINB6…
	Ige		2.399	3.31e-08	CCL11, CCL24, Cd33, COL18A1, Crip2, EBI3, FYN, HIP1R, HIVEP3, IL33, MAP3K8, MCF2L, NPY, NRP1, PIK3CD, RAI14, RHOD, SCARB1, SDC3, SERPINB1, SERPINB2, SERPINB6, TCIRG1, TNFRSF13B
	CCR2		3.815	5.21e-09	AEBP1, ASPN, C1QA, C1QB, C1QC, CCL11, CCL24, CD163, COL14A1, COL4A1, COL4A2, F13A1, MMP2, OGN, TGM2
	IL13		2.854	1.96e-09	ASPN, CCL11, CCL24, CD163, Clca3a1/Clca3a2, CLEC10A, COL18A1, CTSB, CTSH, CYSLTR1, DUOX1, DUSP10, EGFR, EZR, F13A1, IL17RB, IL3RA, KCNJ15, LILRB3, MATK, MMP14, MMP2, MRC1, MS4A4A, POSTN, SLC43A3, SLC8A1, SPRR1A, TGM2, TNFRSF11A
	IL4		2.046	2.52e-10	CCL11, CCL24, CD163, CD83, CIITA, CLEC10A, CNRIP1, COL18A1, CRLF2, CSF1R, Ctla2a/Ctla2b, CYP2E1, CYSLTR1, DOCK10, DUOX1, EFHD2, F13A1, F2RL1, GATM, IFI16, IL17RB, IL33, IL3RA, ITGB3, KCTD12, KLRB1, Klrk1, KMO, LDLRAD3, LEF1, LRRC32, LSP1, LTC4S, MATK, MMP2, MMP28, MRC1, Ms4a4c (includes others), NRP1, OMP, PIM1, POSTN, PRDM1, SCARB1, SERPINB6, SLAMF7, SPRR1A, ST6GAL1, STAB1, TGM2, TNFRSF11A
	IFNG		3.419	7.25e-12	ACE, C1QA, C1QB, C1QC, CCL11, CD163, CD83, CERS6, CFB, CIITA, CLEC10A, CSF1R, CTSB, CTSH, CYP24A1, CYP2E1, EBI3, EDNRB, ELN, ENTPD2, F2RL1, FGF1, FGL2, FLT4, GBP4, GGT5, GSDMD, GSTP1, Gvin1 (includes others), HLA-A, IFI16, IL17RB, IL3RA, ITGB3, KCTD12, KMO, LAMC1, LGALS9B, MAP3K8, MMP11, MMP2, MRC1, Ms4a4c (includes others), NOX4, PAM, PIM1, PLA2G5, PRDM1, SAMHD1, SCARB1, SELENOP, SLC15A3, SLC28A…
	TGFB1		3.113	6.37e-13	ACE, ADAMTS12, AK1, ANGPT1, ANPEP, ASPN, BGLAP, C1QA, C1QB, C1QC, C1S, CAND2, CCL11, CD163, CD83, CFB, CIITA, COL18A1, COL4A1, COL4A2, CSF1R, CTSB, CTSH, DAB2, DLX5, EDNRB, ELN, ENG, F13A1, F2RL1, FETUB, FGF7, FLRT1, FOXO3, FYN, GATM, HAPLN3, HSPB2, IFI16, IL17RB, IL33, ITGB3, JADE2, KLRB1, LAMC1, LEF1, LOXL2, LTC4S, Masp1, MFAP2, MFAP4, MMP11, MMP14, MMP2, MRC1, NOX4, NRP1, PIK3CD, PIM1, PLCB1, …
	GMNN	Inhibited	-2.236	0.0219	ANGPT1, EFEMP1, GBP4, NRP1, Oasl2
	SOX1		-2.236	0.0132	ANGPT1, EFEMP1, GBP4, NRP1, Oasl2
	RHO		-2.236	0.00676	C1QA, Cbr2, CSF1R, SELENOP, TRPC1
	SOX3		-2.449	0.00442	ANGPT1, EFEMP1, GBP4, NRP1, Oasl2, RET
	KDM1A		-2.828	0.0024	CIITA, CRYM, EBF1, GFI1B, HBB, HOXB7, IQGAP2, SELENOP, SERPINB1, SFRP2, SFRP4
	DNMT3B		-2.449	0.00222	EPDR1, PPM1J, PPP1R1A, PRKCB, PRUNE2, RCAN2, S1PR1, SFRP2, SFRP4, SLC8A1
	PSMB11		-2.828	0.00154	CCL11, COL5A3, LSP1, OLFML2B, PRKCB, S1PR1, TNFRSF11A, VAV1
	APOE		-2.472	0.000687	C1QA, C1QB, C1QC, COL18A1, CTSB, F2RL1, MMP2, NOX4, PRKCB, PTP4A3, SCARB1, SEMA6B, SERPINA3, TCIRG1, WNT2, ZYX
	NOSTRIN		-2.216	0.000337	ACE, COL18A1, FGF1, ITGB3, MMP2
	Alpha catenin		-3.06	6.11e-07	ADAM33, ADAMTS12, CTSB, ELN, ENG, LAMA4, LEF1, MMP11, MMP2, TGM2, TNFAIP2, ZEB2, ZYX

## Sheet: Table S2 - MRL upstream
	Upstreatm Regulator		Activation z-score	p-value	Downstream Target Genes
	E2F1	Activated	2.742	7.72e-21	Acan, AURKA, AURKB, BAK1, BIRC5, BMP4, BRCA1, CBX7, CCNA2, CCNB1, CCNB2, CCND1, CCNE1, CD44, CDC20, CDC45, CDC6, CDK1, CDKN1B, CHEK1, CRABP2, DBF4, DDB2, DUSP1, DUT, E2F3, E2F8, ERH, EZH2, FANCD2, FBXO5, FGFR3, FOXM1, GINS1, GMNN, HELLS, HES1, HSPE1, INMT, KIF23, let-7, MAD2L1, MCM10, MCM2, MCM3, MCM5, MCM6, MMP3, MYBL2, NDC80, NUSAP1, PIK3R1, RACGAP1, RAD51, Raet1d/Raet1e, RAN, RANBP1, RFC3, RFC…
	Vegf		4.373	3.37e-21	ANGPTL4, ASNS, AURKA, AURKB, AXIN2, BCL2A1, BIRC5, BUB1B, CD44, CD46, CDC20, CDC25C, CDC45, CDC6, CDK1, CENPF, CKS1B, CNTFR, CXCL10, DBF4, FOSL1, FOXM1, GEM, GMNN, HBEGF, HELLS, HES1, HMMR, HMOX1, IGFBP4, INHBA, INHBB, JAM2, JUN, KIF11, KIF15, KIF20B, KIF2C, LRP8, LYVE1, MAD2L1, MCM2, MCM5, MKI67, NDC80, NDP, NEK2, NR4A1, NR4A2, OSBPL10, PDE7B, PDGFA, PGF, PIK3CG, PLAUR, PLK1, PLK4, PLPP3, PRC1, …
	HGF		4.17	1.37e-21	AIMP2, ANGPTL4, ASNS, AURKA, AURKB, BCL2A1, BIRC5, BUB1B, CCL5, CCND1, CD44, CD46, CDC20, CDC25C, CDC45, CDC6, CDK1, CDKN1B, CENPF, CKS1B, CNTFR, DBF4, FOSL1, FOXM1, GEM, GMNN, HBEGF, HDAC5, HELLS, HES1, HMMR, HMOX1, IGFBP4, INHBA, KIF11, KIF15, KIF20B, KIF2C, LDHA, LRP8, LYVE1, MAD2L1, MCM2, MCM5, MKI67, NDC80, NEK2, NOS2, NR4A1, NR4A2, NUMA1, PDGFA, PGAM1, PGF, PGK1, PLAUR, PLK1, PLK4, PLPP3, P…
	CCND1		4.361	1.56e-22	ALDH1A3, ASPM, AURKA, BIRC5, BRCA1, CCNA2, CCND1, CCNE1, CD44, CDC45, CDC6, CDCA8, CDK6, CDKN1B, CENPF, CENPH, CENPK, CEP55, CLSPN, COL27A1, DEPDC1, DTL, E2F7, E2F8, EREG, ESCO2, FAM83D, FOXM1, GPC6, HECTD2, KIF11, KIF20A, KIF20B, KIF2C, KIF4A, Klra2, KNL1, MCM10, MMP3, MYBL1, MYLK, PLK1, RAB3B, RACGAP1, RAD51, SATB1, SELENBP1, SPC25, SPP1, TGFB3, TP53INP1, TPX2, TRIP13, TUBA1C, TUBB, TYMS, VPS13D
	PTGER2		5.745	1.22e-22	ASPM, AURKA, BUB1B, CCNA2, CCNB2, CENPE, CENPF, CEP55, CKAP2L, CKS2, DEPDC1, ESD, H2AX, KIF11, KIF15, KIF18B, KIF20A, KIF2C, MKI67, NEK2, NOS2, NUF2, NUSAP1, PBK, PILRB, PLK1, PRC1, PTGS2, RACGAP1, SPP1, TIMP4, TPX2, TROAP
	FOXM1		5.148	6.48e-23	AURKA, AURKB, AXIN2, BIRC5, BUB1B, CCNA2, CCNB1, CCNB2, CCND1, CCNE1, CDC20, CDC25C, CDCA8, CDK1, CDKN1B, CENPA, CENPE, CENPF, CKS1B, CKS2, ESR1, EZH2, FOXM1, JUN, KIF20A, LDHA, LOX, MKI67, NEK2, NFKB2, PDGFA, PGK1, PLAUR, PLK1, PLK4, PRC1, STMN1, TOP2A
	TBX2		5.459	1.24e-23	ANLN, ASF1B, AURKA, AURKB, CCNA2, CCNB1, CDC6, CDCA3, CDK1, CDT1, CHAF1B, CHEK1, CKAP2, CKS1B, E2F7, E2F8, EZH2, FOXM1, HELLS, LIG1, MAD2L1, MCM2, MCM5, MCM6, MXD3, NCAPD2, NCAPG2, PLK1, PRC1, SMC2
	TGFB1		2.97	1.09e-27	ABCG1, Acan, ADCY9, ADORA2B, ALDH18A1, ANGPTL4, ANKH, ARID5B, ARL4A, ASNS, ASPM, BCL6, BIRC5, BMF, BMP4, BUB1B, CAMK2N1, CCL5, CCNA2, CCNB1, CCNB2, CCND1, CCNE1, CCR5, CD14, CD44, CD46, CD55, CDC20, CDC25C, CDK1, CDKN1B, Cdkn1c, CDT1, CEACAM1, CENPA, CENPE, CENPF, CFL1, CHST3, CKS1B, CKS2, COL11A1, COL12A1, COL6A1, COL6A2, COL6A3, CTPS1, CX3CL1, CX3CR1, CXCL10, DDB2, DOCK2, DUSP1, EMILIN1, ENPP1,…
	ERBB2		5.44	6.75e-30	ABRACL, ACSS2, AIMP2, ANGPTL4, ASPM, AURKA, BIRC5, BTG2, BUB1B, CCL5, CCNA2, CCNB1, CCNB2, CCND1, CCNE1, CDC20, CDC25C, CDC42EP2, CDC45, CDC6, CDCA3, CDCA8, CDK1, CDK6, CDKN1B, CDT1, CENPA, CENPE, CENPF, CHEK1, CKS1B, CKS2, CLEC3B, CLEC4E, COL6A1, COL6A2, COL6A3, CXCL10, CYP51A1, E2F3, E2F7, E2F8, EREG, ESR1, ETV1, FRRS1, FSTL3, GBP6, GHR, GINS1, GINS2, GSPT2, HBEGF, HES1, IGFBP4, JAM2, JUN, LDHA…
	CSF2		6.834	2.51e-34	ABCG1, ADA, ADORA2B, ANLN, AURKA, BCL2A1, BIRC5, BUB1B, CCNA2, CCNB1, CCND1, CCR5, CD14, CD63, CDC20, CDCA3, CDCA8, CDK1, CDKN1B, CEACAM1, CENPE, CENPH, CHAF1B, CISH, CKS1B, CLEC4E, CXCL10, Cxcl3, CYP4F2, DSCC1, E2F7, E2F8, FBXO31, FBXO5, FIGNL1, FOSL1, FOXM1, GCH1, HBEGF, HMOX1, IL16, INHBA, ITGAX, JUN, KIF11, KNTC1, LDHA, let-7, LY96, MCM3, MCM5, MCM6, MKI67, NCAPD2, NEK2, NFE2, NFKB2, NOS2, NR…
	PTEN	Inhibited	-4.428	2.63e-12	ABTB1, ALG3, APOBR, AURKA, AURKB, BDKRB1, BIRC5, BTG2, CCL5, CCNB1, CCNB2, CCND1, CCNE1, CD44, CDC20, CDK6, CDKN1B, CHEK1, CKS1B, CKS2, CX3CR1, CXCL10, CYP27A1, DUSP1, ESR1, EZH1, EZH2, FGFR3, FOXM1, GALK1, GPRC5C, HDAC5, Hmga2, ID4, IFI30, INMT, JUND, MAD2L1, MAFK, MKI67, MMP3, Mturn, MYBL2, NAIP, NDRG1, Neat1, NME1, NME2, NOS2, NR4A2, PGK1, PIK3R1, PLK1, PPP2R2B, PTGS2, RAD51, RAMP2, RBL2, RCC1…
	Rb		-4.013	9.03e-13	AURKB, BIRC5, CCNA2, CCNB1, CCND1, CCNE1, CDC6, CDK1, CDT1, EZH2, FOXM1, GMNN, MAD2L1, MCM3, MCM5, MMP3, MYBL2, PLK1, RFC4, TOP2A, TYMS
	RB1		-3.212	1.52e-15	ASF1B, AURKB, BAK1, BIRC5, BRCA1, CCNA2, CCNB1, CCND1, CCNE1, CD44, CDC25C, CDC6, CDK1, CDKN1B, Cdkn1c, CDT1, CENPK, COQ7, DCK, DDB2, E2F3, E2F7, EZH2, FBXO5, FOSL1, FXYD1, GMNN, GPRC5C, IL16, INMT, KANK2, LIG1, MCM10, MCM2, MCM3, MCM5, MCM6, MSX1, MYBL2, NDUFA3, NFKB2, NME1, PLK1, PTX3, RAD51, RAD51AP1, RAMP2, RANBP1, RBL2, RFC3, RFC4, TCF19, TGFB1, TMEM97, TUBG1, TYMS, UBE2C, UQCRQ
	CDKN2A		-3.747	5.97e-16	ASF1B, AURKB, BIRC5, BTG2, BUB1B, CCL22, CCL5, CCNA2, CCNB1, CCND1, CCNE1, CDC25C, CDK1, CDKN1B, CENPK, CX3CL1, CXCL10, DCK, DUSP1, E2F3, EZH2, FBXO5, GFRA2, H2AX, Hmga2, JUN, KANK2, MAD2L1, MCM5, MKI67, MMP3, MYBL2, NFKB2, PDGFA, PEG3, PLK1, PTGS2, PTX3, RAD51AP1, RFC3, RFC4, TCF19, TK1, TMEM97, TP53INP1
	HDAC1		-2.597	4.53e-17	ALCAM, APEX1, AXIN2, BCL6, BMF, CCL5, CCNA2, CCNB1, CCNB2, CCND1, CCNE1, CD27, CD44, CDC25C, CDC6, CDK1, CDKN1B, CDT1, DUSP1, ESR1, FOXM1, GABARAPL1, H2AX, HES1, LIG1, MCM10, MCM3, MCM5, MYBL2, NOS2, PDGFA, PDGFB, PLK1, PPP2R2B, PTGS2, PTPN6, SATB1, SPP1, TBX5, TBX6, TOP2A, TPD52, TSC22D3, TYMS
	FOXO3		-2.339	9.88e-18	Acan, APEX1, AURKA, BCL6, BIRC5, BUB1B, CCNB1, CCNB2, CCND1, CDC20, CDC45, CDC6, CDCA8, CDKN1B, CDT1, CEP55, CXCL10, DLGAP5, ESR1, FBXO5, FOXM1, GABARAPL1, GMNN, GSTM5, INHBA, KIF15, KIF2C, LCP2, MCM2, MKI67, MTHFD2, MXD3, NCAPD2, NCAPG2, NDRG1, NOS2, NPNT, NTN4, PBK, PIK3IP1, PLK1, PPP1R15A, PRDX5, RBL2, SATB1, TGFB1, TP53INP1, TPX2, TXNIP, UBC, UBE2C
	NUPR1		-4.25	8.6e-19	ADCY9, ALG8, ARHGAP11A, ASPM, AURKA, BCL9, BRCA1, BUB1B, C1orf112, CAMK2N1, CCNA2, CCNB2, CD63, CDC25C, CDCA3, CDCA8, CDKN1B, CENPI, CENPL, CKAP2L, DSN1, DUSP8, E2F8, EME1, EREG, ETV1, FANCD2, GCH1, GINS1, HBEGF, HSPA2, IFIT2, IL13RA1, KANK2, KIF11, KIF18A, KIF20A, KIF23, KIF2C, KNL1, LMNB1, LRP8, MCM10, MKI67, MMS22L, MSANTD3, NDRG1, NEIL3, NR1D1, P3H1, PIK3R1, PLK1, POLE2, PPP1R15A, PRELID2, PR…
	TCF3		-2.254	2.61e-25	ADA, ALCAM, ANLN, ASF1B, AURKA, AXIN2, BACH2, BCL6, BIRC5, CCNA2, CCNB1, CCNB2, CCNE1, CD55, CDC20, CDC45, CDCA3, CDK1, CDK6, CEP55, CGREF1, CKAP4, CKS2, CTSE, DCK, DUT, E2F8, ENPP1, ESCO2, FGFR3, H2AX, HMMR, IL18RAP, IL7R, JUN, JUND, KIF11, KIF2C, KIF4A, KLF2, Ly6a (includes others), MAD2L1, MANF, MKI67, MXD3, NCAPG, NDC80, NEK2, NUF2, NUSAP1, PGK1, PLCG2, PLK4, PRC1, PTPRU, RACGAP1, SPC24, SPC2…
	CDKN1A		-3.93	4.23e-31	ANLN, ASPM, AURKA, AURKB, BIRC5, BRCA1, BUB1B, CCNA2, CCNB1, CCND1, CCNE1, CD44, CDC20, CDC25C, CDC6, CDK1, CDKN1B, CENPF, CEP55, CHAF1B, CHEK1, CIT, CKS1B, DLGAP5, DTL, DUSP1, E2F7, FOXM1, H2AX, H2AZ1, IL16, INHBA, KIF20A, KIF2C, KNSTRN, KNTC1, MAD2L1, MCM2, MCM3, MCM5, MCM6, MKI67, MMP3, MSX1, MYBL2, NUSAP1, PBK, PLK1, PRC1, RACGAP1, RAD51, RBL2, RFC4, SMC2, SMC4, STMN1, TOP2A, TPX2, TYMS, UBE2…
	TP53		-4.325	2.97e-32	ABAT, ACSF2, ACSS2, ADA, ADORA2B, ALDH18A1, ALDH1A3, ANKH, ANLN, APEX1, ASF1B, ASNS, ASPM, AURKA, AURKB, BAK1, BCL2A1, BIRC5, BMF, BRCA1, BTG2, BUB1B, CAMK2N1, CCL5, CCNA2, CCNB1, CCNB2, CCND1, CCNE1, CD44, CDC20, CDC25C, CDC6, CDK1, CDKN1B, CDT1, CENPA, CENPE, CENPF, CEP55, CGREF1, CHEK1, CHIC1, CKAP2, CKS1B, CKS2, COL6A2, CRACR2B, CSMD3, CSTB, CTSF, CX3CL1, CXCL10, CYP51A1, DBF4, DCK, DDB2, DDX…

## Sheet: Table S3 - C57 TGFB1 Genes
gene	baseMean	log2FoldChange	lfcSE	stat	pvalue	padj
Ace	184.6	2.58669	0.733381	3.52707	0.000420184	0.0104342
Adamts12	37.1945	2.20575	0.649326	3.39698	0.00068134	0.0148672
Ak1	2936.12	2.29668	0.606217	3.78854	0.000151533	0.00482231
Angpt1	83.2994	1.93007	0.45142	4.27555	1.91e-05	0.000958783
Anpep	367.657	1.28619	0.419584	3.06539	0.00217383	0.0346441
Aspn	6182.47	1.21731	0.371313	3.2784	0.00104398	0.0202961
C1qa	2508.08	1.58234	0.261348	6.05453	1.41e-09	3.74e-07
C1qb	4274.26	1.8987	0.412573	4.60209	4.18e-06	0.000279251
C1qc	3764.47	1.67613	0.390754	4.28946	1.79e-05	0.000906463
Cand2	63.2702	2.23896	0.725814	3.08476	0.00203718	0.0331417				T
Ccl11	151.818	2.8326	0.796569	3.556	0.000376547	0.00951312
Cd163	354.111	2.1531	0.583022	3.693	0.000221626	0.0064871
Cd83	361.708	1.03583	0.342621	3.02326	0.00250065	0.038164
Cfb	32.5147	2.18337	0.586349	3.72367	0.00019635	0.00591273
Ciita	23.699	3.23774	0.726155	4.45875	8.24e-06	0.000491786
Col18a1	315.123	2.32607	0.590752	3.93746	8.23e-05	0.00300452
Col4a1	1089.08	1.36821	0.388545	3.52137	0.000429319	0.0105905
Col4a2	988.766	1.3248	0.414231	3.19821	0.00138283	0.0249085
Csf1r	2650.55	1.62441	0.319853	5.07862	3.8e-07	3.8e-05
Ctsb	24780.2	1.00897	0.246888	4.08674	4.37e-05	0.00184506
Ctsh	2552.36	1.27407	0.215154	5.92163	3.19e-09	7.04e-07
Dab2	5641.86	1.06887	0.223307	4.78652	1.7e-06	0.000130511
Dlx5	346.698	-1.9729	0.524763	-3.75961	0.00017018	0.00531864
Ednrb	220.203	2.40806	0.685535	3.51267	0.000443626	0.0107944
Eln	1808.44	3.25318	0.581126	5.59806	2.17e-08	3.55e-06
Eng	406.132	1.10661	0.309731	3.57281	0.000353176	0.00906869
F13a1	5814.56	1.70532	0.413049	4.12862	3.65e-05	0.00160386
F2rl1	32.5846	2.54856	0.839563	3.03557	0.00240078	0.0370028
Fetub	171.698	-2.90169	0.686225	-4.22848	2.35e-05	0.00112197
Fgf7	327.266	1.70613	0.490306	3.47973	0.000501923	0.0118416
Flrt1	64.7524	-1.47205	0.503796	-2.92192	0.00347878	0.0486073
Foxo3	357.6	-1.01797	0.292483	-3.48043	0.00050061	0.0118284
Fyn	945.343	1.11772	0.26637	4.19611	2.72e-05	0.00126041
Gatm	549.445	1.87704	0.485619	3.86526	0.000110972	0.00372815
Hapln3	237.622	-2.37272	0.682053	-3.47879	0.000503684	0.011854
Hspb2	90.7599	2.25013	0.610236	3.68731	0.000226635	0.00658459
Il17rb	27.0136	-2.42692	0.776405	-3.12584	0.00177296	0.0297496
Il33	4992.73	-1.39219	0.358976	-3.87821	0.000105226	0.00358889
Itgb3	127.89	1.87199	0.632463	2.95984	0.00307798	0.0445484
Jade2	200.958	-1.23048	0.354567	-3.47038	0.000519727	0.012152
Lamc1	1241.26	1.5301	0.267816	5.71325	1.11e-08	2.15e-06
Lef1	57.4449	-2.525	0.677852	-3.725	0.000195314	0.00589283
Loxl2	1146.99	1.20469	0.401318	3.00183	0.00268362	0.0402133
Ltc4s	98.2027	1.41183	0.347956	4.05751	4.96e-05	0.00204439
Masp1	364.609	-1.20381	0.393405	-3.05998	0.00221354	0.0349787
Mfap2	308.859	2.81913	0.541427	5.20685	1.92e-07	2.14e-05
Mfap4	207.685	3.47034	0.675081	5.14063	2.74e-07	2.92e-05
Mmp11	149.276	2.39187	0.774265	3.08921	0.00200691	0.0328326
Mmp14	2551.04	1.57495	0.272372	5.78235	7.37e-09	1.47e-06
Mmp2	5672.88	1.71794	0.381581	4.50215	6.73e-06	0.000425558
Mrc1	996.019	2.25764	0.302976	7.45153	9.23e-14	9.65e-11
Nox4	777.122	-1.01345	0.333134	-3.04218	0.00234871	0.0364975
Nrp1	613.081	1.79659	0.299576	5.99713	2.01e-09	4.92e-07
Pik3cd	96.653	1.50612	0.365825	4.11705	3.84e-05	0.00165862
Pim1	109.752	-1.94084	0.563642	-3.4434	0.000574459	0.013043
Plcb1	389.111	-1.03125	0.339262	-3.0397	0.00236815	0.0367031
Postn	3731.99	4.52064	0.793027	5.70049	1.19e-08	2.28e-06
Prdm1	102.955	-2.8645	0.822278	-3.48361	0.000494691	0.0117142
Ptp4a3	716.702	1.61586	0.476234	3.39299	0.000691347	0.0150023
Pxn	478.116	1.31556	0.379165	3.46962	0.000521203	0.0121684
Rhod	244.879	-2.10363	0.609466	-3.4516	0.000557282	0.0127266
Rora	5103.42	-1.73225	0.363402	-4.76675	1.87e-06	0.000143282
S1pr1	496.587	1.5906	0.400119	3.97533	7.03e-05	0.00268286
Samhd1	680.341	1.05504	0.315589	3.34308	0.000828545	0.0171265
Scarb1	603.223	1.16844	0.319521	3.65684	0.000255345	0.00712832
Sema3a	1777.47	-1.20692	0.345197	-3.49631	0.000471745	0.011248
Smtn	923.558	1.1707	0.354514	3.30227	0.000959041	0.0190386
Svep1	257.37	1.80169	0.40856	4.40985	1.03e-05	0.000586383
Tcn2	713.498	1.46763	0.334909	4.38218	1.17e-05	0.000649089
Tgfa	244.686	-1.369	0.447801	-3.05717	0.00223437	0.0352311
Tgm2	938.508	1.45656	0.435348	3.34575	0.000820614	0.0170074
Tnfrsf11a	263.443	2.39188	0.388529	6.15624	7.45e-10	2.25e-07
Trpc1	204.044	-1.00605	0.251805	-3.99535	6.46e-05	0.00250859
Xdh	619.387	1.8397	0.446501	4.12025	3.78e-05	0.0016448
Zeb2	927.111	1.41019	0.32625	4.32242	1.54e-05	0.00081249
Zyx	1659.9	1.10514	0.207278	5.33166	9.73e-08	1.25e-05

## Sheet: Table S4 - MRL TGFB1 Genes
gene	baseMean	log2FoldChange	lfcSE	stat	pvalue	padj
Mmp3	3738.11	4.73272	0.625362	7.56797	3.79e-14	1.92e-11
Tnfrsf12a	1488.83	2.53308	0.350986	7.21706	5.31e-13	2.07e-10
Wnt5b	273.333	2.04798	0.296571	6.90553	5e-12	1.38e-09
Ccl5	90.9997	5.15829	0.751127	6.86741	6.54e-12	1.66e-09
Ngf	234.91	3.14741	0.470614	6.68787	2.26e-11	4.99e-09
Mki67	587.909	4.39205	0.672251	6.53334	6.43e-11	1.29e-08
Ccnb2	461.139	4.58821	0.717872	6.3914	1.64e-10	2.97e-08
Itgax	63.0318	4.82631	0.757869	6.36827	1.91e-10	3.38e-08
Saa3	652.147	4.42109	0.708497	6.24009	4.37e-10	6.99e-08
Srm	1541.47	1.54795	0.250143	6.18828	6.08e-10	9.34e-08
Racgap1	499.739	4.33782	0.712945	6.08436	1.17e-09	1.66e-07
Ppp1r3c	2668.59	-2.30496	0.385738	-5.97546	2.29e-09	2.91e-07
Prc1	481.185	4.13412	0.696617	5.93456	2.95e-09	3.58e-07
Cdk1	530.491	4.59024	0.777084	5.907	3.48e-09	4.14e-07
Ncapd2	238.392	2.65193	0.449694	5.89718	3.7e-09	4.33e-07
Cfl1	10540.5	1.06397	0.1818	5.85242	4.84e-09	5.45e-07
Hexim1	457.53	-1.28574	0.22157	-5.80285	6.52e-09	7.03e-07
Birc5	624.045	4.22471	0.733216	5.76189	8.32e-09	8.72e-07
Angptl4	323.56	3.31558	0.590954	5.61055	2.02e-08	1.94e-06
Plaur	1198.18	2.12133	0.380968	5.56827	2.57e-08	2.43e-06
Slit3	445.266	-1.63289	0.303479	-5.38056	7.43e-08	5.94e-06
Adora2b	89.2185	1.85664	0.345631	5.37173	7.8e-08	6.11e-06
Smc2	661.239	2.4871	0.47157	5.27407	1.33e-07	9.3e-06
Ccnd1	478.647	3.0769	0.589166	5.22247	1.77e-07	1.19e-05
Nr4a1	2097.82	-3.01963	0.591503	-5.10501	3.31e-07	2.02e-05
Cenpa	471.453	3.40566	0.671204	5.07396	3.9e-07	2.32e-05
Klf9	3156.31	-1.60163	0.315594	-5.07496	3.88e-07	2.32e-05
Mxd3	94.7716	3.70056	0.735903	5.0286	4.94e-07	2.87e-05
Cks2	194.046	2.89918	0.581526	4.98547	6.18e-07	3.52e-05
Kdelr2	2261.26	1.24184	0.249745	4.9724	6.61e-07	3.72e-05
Enpp1	3752.5	1.94285	0.395762	4.90915	9.15e-07	4.83e-05
Nme2	158.895	1.18192	0.241679	4.89046	1.01e-06	5.16e-05
Rere	1082.63	-1.34424	0.279549	-4.80861	1.52e-06	7.38e-05
Cdc20	443.132	2.75244	0.576033	4.77827	1.77e-06	8.24e-05
Fstl3	148.871	1.29627	0.27203	4.76519	1.89e-06	8.77e-05
Arl4a	2498.52	-1.31464	0.284839	-4.61537	3.92e-06	0.00015816
Nme1	975.853	1.56028	0.341438	4.56972	4.88e-06	0.00019175
Tgfbr3	3674.39	-1.38183	0.302839	-4.56292	5.04e-06	0.00019605
Col6a3	11324.5	1.74241	0.383902	4.53868	5.66e-06	0.00021238
Tyms	464.65	1.85408	0.413886	4.47968	7.48e-06	0.00026602
Thbs4	48008.2	1.26665	0.28284	4.47831	7.52e-06	0.00026649
Inhba	3588.87	2.33398	0.521526	4.47529	7.63e-06	0.00026965
Ndc80	172.946	3.42912	0.769002	4.45918	8.23e-06	0.00028543
Gem	1018.31	-1.37437	0.310549	-4.42563	9.62e-06	0.00031764
Igfbp4	11059.5	-1.52912	0.347224	-4.40385	1.06e-05	0.00034603
Cks1b	822.638	1.65781	0.376684	4.40107	1.08e-05	0.00034825
Ccnb1	373.071	3.54469	0.80527	4.40186	1.07e-05	0.00034825
Cdkn1c	200.764	-1.51473	0.345242	-4.38743	1.15e-05	0.0003646
Mybl1	92.1205	2.16244	0.496652	4.35404	1.34e-05	0.00041277
Hes1	1751.42	-1.32276	0.304874	-4.33871	1.43e-05	0.00043468
Ccna2	520.995	3.40891	0.790945	4.30992	1.63e-05	0.00048562
Cenpe	250.932	3.0833	0.723419	4.26213	2.02e-05	0.00058053
Spc25	309.864	3.21887	0.759767	4.23666	2.27e-05	0.00063487
Ptpn6	571.806	1.67682	0.396713	4.22678	2.37e-05	0.00065302
Pgk1	1292.06	1.26625	0.299991	4.22096	2.43e-05	0.00066842
Jund	1848.61	-1.24877	0.298014	-4.1903	2.79e-05	0.00073877
Selenbp1	1690.37	-1.72165	0.412349	-4.17521	2.98e-05	0.00077505
Mcm2	344.159	1.85383	0.44476	4.16817	3.07e-05	0.00079621
Inhbb	571.986	-2.24622	0.546028	-4.11374	3.89e-05	0.00097136
Dusp1	13598.3	-2.04734	0.500483	-4.09072	4.3e-05	0.00106595
Cenpf	340.205	3.34269	0.820911	4.07193	4.66e-05	0.00113719
Smc4	884.45	1.5203	0.375208	4.0519	5.08e-05	0.00121568
Lsm5	314.529	1.11222	0.27544	4.03798	5.39e-05	0.00127207
Ifi30	561.321	1.02781	0.255196	4.02755	5.64e-05	0.00131553
Pdgfb	96.3371	1.80199	0.452892	3.97885	6.92e-05	0.00153875
Lpar4	134.456	-1.81042	0.457045	-3.96114	7.46e-05	0.00162853
Asns	922.101	1.53709	0.390846	3.93272	8.4e-05	0.00178741
Kdelr3	2702.61	1.22682	0.314663	3.89885	9.67e-05	0.00199813
Rad51	140.514	2.35115	0.603346	3.89686	9.74e-05	0.00200915
Cx3cr1	260.724	2.23979	0.577799	3.87641	0.00010601	0.00215002
Lsm2	419.098	1.07237	0.278784	3.84662	0.00011976	0.00236914
Ncapg	134.087	3.04066	0.793566	3.83164	0.00012729	0.00248615
Txnip	6036.44	-1.28849	0.337354	-3.8194	0.00013378	0.00258618
Abcg1	150.894	1.9398	0.515677	3.76166	0.00016879	0.00311256
Bub1b	179.368	2.83655	0.760571	3.7295	0.00019186	0.0034464
Col11a1	2441.65	1.48743	0.400593	3.71307	0.00020476	0.00363717
Mthfd2	670.766	1.34547	0.364307	3.69323	0.00022143	0.00387177
Rfc4	312.243	1.18515	0.321298	3.68864	0.00022546	0.00391918
Ttc28	317.445	-1.17538	0.318791	-3.68699	0.00022692	0.00392719
Lox	22895.9	1.30288	0.356046	3.65931	0.0002529	0.00423682
Cdkn1b	293.609	-1.09399	0.299322	-3.65489	0.00025729	0.00429614
Pfdn1	1095.61	1.04602	0.28674	3.64798	0.00026431	0.00438934
Adcy9	144.98	-1.23158	0.337951	-3.64427	0.00026815	0.0044289
Col12a1	2308.25	1.10358	0.303903	3.63137	0.00028192	0.00459138
Pdgfa	676.642	1.25357	0.345468	3.6286	0.00028496	0.00463094
Mylk	878.268	-1.57724	0.437373	-3.60616	0.00031076	0.00497048
Tacc2	1207.64	-1.05954	0.294974	-3.59198	0.00032818	0.00519445
Cd14	1618.32	1.28961	0.360685	3.57544	0.00034964	0.00544907
Pole2	108.089	1.78813	0.501424	3.5661	0.00036234	0.00560664
Cd44	4865.09	1.09623	0.308697	3.55116	0.00038353	0.00587766
Mapk8ip3	426.891	-1.03178	0.29222	-3.53084	0.00041424	0.0062259
Hhex	103.126	2.26951	0.642626	3.53163	0.00041301	0.0062259
Vasp	593.962	1.25461	0.355749	3.52667	0.00042083	0.00630617
Top2a	480.931	2.91394	0.828496	3.51715	0.00043621	0.00651101
Pilra	156.085	2.65329	0.762872	3.47803	0.00050512	0.00722038
Hbegf	1790.89	1.4199	0.409703	3.46568	0.0005289	0.00747592
Tgfb3	2727.08	-1.08384	0.313414	-3.45817	0.00054387	0.00762366
Smad6	629.796	-1.39158	0.403778	-3.4464	0.0005681	0.00791231
Cd55	2738.81	-1.32522	0.385029	-3.44189	0.00057767	0.00799628
Ceacam1	102.019	2.23151	0.648267	3.44227	0.00057686	0.00799628
Acan	1029.13	1.74101	0.506496	3.43736	0.00058742	0.00809973
Rapgef3	83.1464	-2.16356	0.635068	-3.40681	0.00065727	0.00888537
Jun	1860.12	-1.26112	0.370352	-3.4052	0.00066116	0.00891102
Col6a2	22115.2	1.15142	0.338087	3.40569	0.00065996	0.00891102
Cxcl10	34.38	2.85541	0.842771	3.38812	0.00070375	0.0093967
Bmp4	659.999	-1.34624	0.399045	-3.37365	0.00074179	0.00977582
Bcl6	1670.08	-1.43491	0.425979	-3.3685	0.0007558	0.00994315
Klf2	3019.07	-1.41841	0.424236	-3.34345	0.00082745	0.0106498
Arid5b	744.703	-1.00399	0.300731	-3.33849	0.00084234	0.0107975
Nos2	41.2384	2.76488	0.828106	3.3388	0.00084141	0.0107975
Camk2n1	153.38	-1.52708	0.458018	-3.3341	0.00085577	0.0109089
Fbln5	1643.34	-1.41236	0.424761	-3.32507	0.00088396	0.0111653
Ramp2	1783.72	-1.02387	0.309078	-3.31265	0.00092417	0.0115674
Ltbp2	1573.11	2.63345	0.795307	3.31124	0.00092883	0.0116161
Ptgs2	253.916	2.77391	0.839976	3.30237	0.0009587	0.011923
Slc16a3	1598.97	1.41363	0.428285	3.30068	0.0009645	0.0119735
Rbl2	680.9	-1.11163	0.340251	-3.26711	0.00108653	0.0130512
Nuak1	396.214	-1.09109	0.335353	-3.25357	0.00113964	0.0134866
Ldha	22480.2	1.09052	0.338668	3.22003	0.00128176	0.0147884
Id4	296.831	-1.26376	0.392585	-3.21909	0.00128599	0.0148147
Uck2	375.959	1.64686	0.512289	3.21472	0.00130572	0.0149965
Spp1	124720	1.84484	0.574703	3.21008	0.00132699	0.0151222
Cd46	37.4795	-2.10536	0.661149	-3.1844	0.00145053	0.0161117
Chst3	276.791	1.00817	0.320236	3.1482	0.0016428	0.0176788
Cx3cl1	376.868	1.32981	0.425977	3.12178	0.0017976	0.0189025
Aspm	153.476	2.60931	0.836607	3.11892	0.00181518	0.0190218
Tgfb1	829.462	1.02476	0.330243	3.10304	0.00191541	0.019652
Col6a1	34799.9	1.02822	0.333223	3.08569	0.0020308	0.0204901
Ereg	315.873	2.20599	0.717388	3.07503	0.00210481	0.0210551
Rad51ap1	86.7877	2.09929	0.683568	3.07108	0.00213284	0.0212604
Klf15	955.786	-1.85143	0.606672	-3.05178	0.00227488	0.0222766
Rsad2	55.68	2.52567	0.829836	3.04358	0.00233782	0.0226695
Ddb2	153.378	-1.34011	0.441968	-3.03213	0.00242832	0.0233897
Il17d	287.083	-1.11156	0.366627	-3.03185	0.00243056	0.0233897
Mybl2	48.6265	2.00821	0.666579	3.01271	0.00258927	0.0244677
Ccne1	98.9961	2.54667	0.846039	3.01011	0.00261152	0.0246014
Tlr2	1316.73	1.13225	0.378745	2.98949	0.00279444	0.025776
Hmox1	776.892	1.47192	0.49318	2.98456	0.00283988	0.0260266
Aldh18a1	934.275	1.15028	0.386153	2.97883	0.00289353	0.0263435
Traf1	131.923	2.18175	0.736434	2.96259	0.00305059	0.0273495
Emilin1	1372.35	1.06724	0.36304	2.93972	0.00328504	0.0287867
Psph	464.563	1.09871	0.373862	2.93881	0.00329473	0.0288384
Tsc22d3	7500.8	-1.32158	0.450533	-2.93336	0.0033531	0.0292524
Ccr5	368.678	2.15812	0.750267	2.87646	0.00402159	0.0333949
Bmf	113.643	-1.40842	0.48978	-2.87562	0.00403233	0.0333982
Rasl11b	337.816	-1.18835	0.416581	-2.85262	0.00433607	0.0349994
Cdt1	154.359	1.24305	0.436409	2.84836	0.00439456	0.0353496
Lyve1	2028.23	-1.11838	0.395491	-2.82782	0.00468662	0.0369747
Dock2	209.717	1.62571	0.575049	2.82709	0.00469731	0.0370043
Slc2a3	182.4	-1.35772	0.484602	-2.80172	0.00508302	0.0392462
Nek2	131.915	2.24575	0.806386	2.78496	0.00535345	0.0406119
Runx3	17.6977	2.17237	0.784181	2.77024	0.00560158	0.0418672
Mx1	12.0822	2.33108	0.845339	2.75756	0.0058234	0.0429547
Npas2	236.674	-1.68195	0.613082	-2.74344	0.00607997	0.0443733
Cdc25c	78.2559	2.30298	0.842329	2.73406	0.00625589	0.045309
Osr2	736.097	-1.14719	0.420209	-2.73005	0.00633246	0.0456446
Nr4a2	703.405	-1.43289	0.525146	-2.72856	0.00636121	0.045788
Slc39a14	2049.68	1.15691	0.424602	2.72468	0.00643629	0.0462059
Ier2	2995.81	-1.19406	0.438469	-2.72325	0.00646431	0.0463326
Ptx3	72.1745	2.14946	0.790676	2.71851	0.00655776	0.0467379
